# Supplementary material for: Learning to Perceive Non-Native Tones via Distributional Training: Effects of Task and Acoustic Cue Weighting
Source: Brain Sci. 2022 Apr 27;12(5):559. doi: 10.3390/brainsci12050559 (PMC9138676; doi:10.3390/brainsci12050559)
Supplement: Supplementary file 1 [file brainsci-12-00559-s001.zip]

Archive with 1 entries (1 files):
- brainsci-1646460-supplementary.pdf
